# Supplementary material for: Immune Cell Density Evaluation Improves the Prognostic Values of Staging and p16 in Oropharyngeal Cancer
Source: Cancers (Basel). 2022 Nov 12;14(22):5560. doi: 10.3390/cancers14225560 (PMC9688704; doi:10.3390/cancers14225560)
Supplement: Supplementary file 1 [file cancers-14-05560-s001.zip]

Archive with 1 entries (1 files):
- cancers-2008091-supplementary.pdf
